# Supplementary material for: Aflatoxin M1 in Milk from South–Central and Northwest China: Prevalence and Integrated Risk Characterization for Different Age-Sex Groups of Consumers
Source: Foods. 2026 Jun 11;15(12):2102. doi: 10.3390/foods15122102 (PMC13298350; doi:10.3390/foods15122102)
Supplement: Supplementary file 1 [file foods-15-02102-s001.zip]

Archive with 1 entries (1 files):
- foods-4337862-supplementary.pdf
